# Supplementary material for: Linking Kawasaki Disease to Mental Health: A Nationwide Study on Long-Term Neurological Risks
Source: Medicina (Kaunas). 2025 Mar 26;61(4):604. doi: 10.3390/medicina61040604 (PMC12028643; doi:10.3390/medicina61040604)
Supplement: Supplementary file 1 [file medicina-61-00604-s001.zip]

Archive with 1 entries (1 files):
- medicina-3540313-supplementary.pdf
